# Supplementary material for: Design, Synthesis, and In Vivo Evaluation of C1-Linked 4,5-Epoxymorphinan Haptens for Heroin Vaccines
Source: Molecules. 2022 Feb 25;27(5):1553. doi: 10.3390/molecules27051553 (PMC8911913; doi:10.3390/molecules27051553)
Supplement: Supplementary file 1 [file molecules-27-01553-s001.zip]

Archive with 1 entries (1 files):
- molecules-1538648-supplementary.pdf
